# Supplementary material for: Study and Experimental Validation of the Functional Components and Mechanisms of Hemerocallis citrina Baroni in the Treatment of Lactation Deficiency
Source: Foods. 2021 Aug 12;10(8):1863. doi: 10.3390/foods10081863 (PMC8391212; doi:10.3390/foods10081863)
Supplement: Supplementary file 1 [file foods-10-01863-s001.zip]

Archive with 6 entries (6 files):
- Figure S1 Chromatograms of compounds in HCE.pdf
- Table S1-2 Example of the chronic unpredictable mild stress paradigm during perinatal period..pdf
- Table S3 Representative MS fragments of the compounds of 95% ethanol extracts from HCE.xlsx
- Table S4 Targets of HCE cpmpounds.xlsx
- Table S5 Targets of lactation.xlsx
- Table S6  Topology analysis of compounds in í░HCE-targets-lactationí▒.xlsx
