# Supplementary material for: Study and Experimental Validation of the Functional Components and Mechanisms of Hemerocallis citrina Baroni in the Treatment of Lactation Deficiency
Source: Foods. 2021 Aug 12;10(8):1863. doi: 10.3390/foods10081863 (PMC8391212; doi:10.3390/foods10081863)
Supplement: Supplementary file 1 [file foods-10-01863-s001.zip › Table S3 Representative MS fragments of the compounds of 95% ethanol extracts from HCE.xlsx]

## Sheet: Table S3
Table S3 Representative MS fragments of the compounds of 95% ethanol extracts from HCE
No.	Retention Time (min)	Compounds name	Formula	Adduct	m/z (Apex)	Fragments	Classification
HCE1	1.64	2-Pyrrolidinecarboxylic acid	C5H9NO2	M+H	116.07	70.07	Amino acid
HCE2	0.98	Raffinose	C18H32O16	M+HCO2	549.165	221.07,179.05	Saccharides
HCE3	1.35	Adenosine	C10H13N5O4	M+H	268.1	136.06,85.03	Alkaloids
HCE4	1.48	Geniposidic acid	C16H22O10	M+HCO2	419.12	N/S	Terpenoids
HCE5	1.58	Stachyose	C24H42O21	M-H	665.21	383.12,179.06	Saccharides
HCE6	1.58	Maltopentaose	C30H52O26	M-H	827.27	221.07,545.17	Saccharides
HCE7	1.6	Manninotriose	C18H32O16	M-H	503.16	179.06	Saccharides
HCE8	1.6	Nystose	C24H42O21	M+HCO2	711.218	323.10,395.12	Saccharides
HCE9	1.61	Sucrose	C12H22O11	M-H	341.11	179.05,89.02	Saccharides
HCE10	1.61	Lactose	C12H22O11	M+HCO2	387.11	161.04,101.02	Saccharides
HCE11	1.62	5-Hydroxymethylfurfural	C6H6O3	M+H	127.04	81.03,109.03	Furans
HCE12	1.64	Cytosine	C4H5N3O	M+H	112.05	95.02,69.04	Pyrimidines
HCE13	1.64	Cytidine	C9H13N3O5	M+H	244.09	112.05	Alkaloids
HCE14	1.81	1-Caffeoylquinic acid	C16H18O9	M-H	353.087	179.03,191.06	Phenolic acids
HCE15	2.25	Nicotinic acid	C6H5NO2	M+H	124.04	96.04,80.05	Vitamins
HCE16	2.26	Uridine	C9H12N2O6	M-H	243.06	152.03,200.06	Other
HCE17	2.28	Isoguanosine	C10H13N5O5	M-H	282.08	150.04	Alkaloid
HCE18	2.28	Guanine	C5H5N5O	M+H	152.06	110.03,135.03	Purines
HCE19	2.28	Guanosine	C10H13N5O5	M+H	284.1	110.03,152.06	Nucleosides
HCE20	2.28	L-Tyrosine	C9H11NO3	M+H	182.08	136.08,123.04	Amino acid
HCE21	2.72	D(-)-Salicin	C13H18O7	M+HCO2	331.1	N/S	Glycosides
HCE22	2.72	Orcinol glucoside	C13H18O7	M+COOH	331.1	N/S	Phenolic glycosides
HCE23	2.81	L-Leucine	C6H13NO2	M+H	132.1	69.07,86.10	Amino acid
HCE24	2.84	S-(-)-Carbidopa	C10H14N2O4	M-H	225.09	164.07	Amino acid
HCE25	3.23	Thymidine	C10H14N2O5	M-H	241.08	151.05,125.03	Nucleosides
HCE26	3.64	L-Phenylalanine	C9H11NO2	M+H	166.09	120.08,149.06	Amino acid
HCE27	4	Helicid	C13H16O7	M+HCO2	329.087	108.02	Glycosides
HCE28	5.47	Chlorogenic acid	C16H18O9	M+H	353.087	191.06,353.09	Phenolic acids
HCE29	5.47	Cryptochlorogenic acid	C16H18O9	M+H	353.087	173.05,353.09	Phenolic acids
HCE30	5.47	7-Hydroxycoumarin	C9H6O3	M+H	163.04	107.05	Coumarins
HCE31	5.47	Neochlorogenic acid	C16H18O9	M+H	355.1	191.06,353.09	Phenolic acids
HCE32	5.47	Caffeic acid	C9H8O4	M+H	181.05	117.03,135.04	Phenolic acids
HCE33	5.47	5-Acetylsalicylic acid	C9H8O4	M+H	181.05	107.05	Other
HCE34	5.57	Rutin	C27H30O16	M+H	609.144	300.03	Flavonoids
HCE35	5.96	Quercitrin	C21H20O11	M-H	447.09	300.03	Flavonoids
HCE36	6.22	Danshensu	C9H10O5	M-H	197.04	179.03,197.04	Phenolic acids
HCE37	6.6	L-Tryptophan	C11H12N2O2	M-H	203.08	116.05,142.07	Amino acid
HCE38	6.75	Kaempferol-3-O-rutinoside	C27H30O15	M-H	593.149	285.04,255.03	Flavonoids
HCE39	7.16	Astragalin	C21H20O11	M-H	447.092	284.03,227.03	Flavonoids
HCE40	7.36	Kaempferol 3-glucorhamnoside	C27H30O15	M-H	593.149	284.03,327.05	Flavonoids
HCE41	8.02	Cynaroside	C21H20O11	M-H	447.092	151.00,285.04	Flavonoids
HCE42	8.72	4-Methylumbelliferone	C10H8O3	M+H	177.05	149.06	Coumarins
HCE43	8.72	7-Methoxycoumarin	C10H8O3	M+H	177.05	149.06	Coumarins
HCE44	10.4	Androsin	C15H20O8	M-H	327.107	165.05,327.11	Phenolic acids
HCE45	10.87	Norcimifugin	C15H16O6	M-H	291.09	N/S	Other
HCE46	14.18	Grosvenorine	C33H40O19	M-H	739.21	285.04	Flavonoids
HCE47	14.53	Typhaneoside	C34H42O20	M-H	769.217	314.04,151.00	Flavonoids
HCE48	14.66	Herbacetin	C15H10O7	M+H	303.05	274.04	Flavonoids
HCE49	14.82	Taxifolin	C15H12O7	M-H	303.05	275.06	Flavonoids
HCE50	15.27	Hyperoside	C21H20O12	M-H	463.09	300.03,271.02	Flavonoids
HCE51	15.25	Isoquercitrin	C21H20O12	M-H	463.087	300.03,271.02	Flavonoids
HCE52	15.25	Myricitrin	C21H20O12	M-H	463.087	271.02	Flavonoids
HCE53	16.76	Lonicerin	C27H30O15	M+H	593.149	285.04	Flavonoids
HCE54	16.79	Oroxin B	C27H30O15	M+H	595.16	145.05	Flavonoids
HCE55	16.79	Kaempferol	C15H10O6	M+H	593.15	229.05,151.00	Flavonoids
HCE56	17.36	Narcissoside	C28H32O16	M-H	623.16	315.05	Flavonoids
HCE57	17.33	Isorhamnetin-3-O-nehesperidine	C22H22O12	M-H	623.16	314.04	Flavonoids
HCE58	17.44	Kaempferol-7-O-beta-D-glucopyranoside	C21H20O11	M-H	447.092	285.04,151.00	Flavonoids
HCE59	17.44	Orientin	C21H20O11	M-H	447.092	327.05	Flavonoids
HCE60	17.44	Quercetin 7-rhamnoside	C21H20O11	M-H	447.09	301.04	Flavonoids
HCE61	17.44	Quercetin	C15H10O7	M-H	301.04	151.00,179.00	Flavonoids
HCE62	17.52	Homoorientin	C21H20O11	M-H	447.09	327.05	Flavonoids
HCE63	18.27	Eriodictyol	C15H12O6	M-H	287.06	151.00,287.06	Flavonoids
HCE64	19.62	Dehydrodiisoeugenol	C20H22O4	M+H	327.16	203.11	Other
HCE65	20.5	Nepodin	C13H12O3	M+H	217.09	171.08,184.05	Naphthols
HCE66	20.65	Nonivamide	C17H27NO3	M+COOH	338.2	N/S	Alkaloids
HCE67	21.22	Morin	C15H10O7	M-H	301.04	151.00,107.01	Flavonoids
HCE68	21.22	Demethylwedelolactone	C15H8O7	M-H	299.02	271.02	Coumarins
HCE69	21.22	Myricetin	C15H10O8	M-H	317.03	178.99,151.00	Flavonoids
HCE70	21.31	Flavokawain C	C17H16O5	M-H	299.09	N/S	Flavonoids
