# Supplementary material for: Study and Experimental Validation of the Functional Components and Mechanisms of Hemerocallis citrina Baroni in the Treatment of Lactation Deficiency
Source: Foods. 2021 Aug 12;10(8):1863. doi: 10.3390/foods10081863 (PMC8391212; doi:10.3390/foods10081863)
Supplement: Supplementary file 1 [file foods-10-01863-s001.zip › Table S5 Targets of lactation.xlsx]

## Sheet: Sheet1
Targets of lactation
SLC16A1
DGUOK
PDHA1
PRL
INS
MDH2
DLD
HIBCH
SDHA
MT-CO1
PNPT1
G6PD
NDUFS7
SLC2A1
TNF
TP53
MYC
COX6B1
SLC5A8
CFH
GPT
WARS2
DLAT
TK2
IL6
RRM2B
FARS2
ALB
CS
GFM1
SLC5A12
IGF1
OGDH
SLC16A4
CA5A
SLC17A5
SPP1
HP
SOD1
C1QBP
CYCS
PARK7
CD46
MDH1
CRP
CASP3
G6PC
VEGFA
EPO
HCAR1
CXCL8
PIK3C2A
ACAT2
SUCLA2
XDH
MB
RB1
TGFB1
F2
HBB
CD40LG
LEP
SLC3A1
PDHX
SFXN4
ACAT1
CHEK2
TH
RNASEH1
CHCHD10
STAT3
TFAM
HIF1A
HLCS
JAK2
EDN1
ALPP
GATA1
MTOR
HSPD1
IGF2
CAT
MPO
TYMP
ABCB1
CD44
BGLAP
BCL2
GHRH
FOS
GGT1
SLC6A3
UGT1A1
CPT2
TF
GAPDH
MMP2
BCL2L1
VIM
TET2
CHKA
ADA
ICAM1
BAX
AKR1A1
BSG
ADIPOQ
PPARGC1A
THBD
DAG1
SLPI
PCK2
PARP1
SELP
POMC
IGF1R
F3
CFTR
IL10
GNRH1
CSF2
AKT1
CCND1
B2M
VCAM1
GH1
AFP
ABCC1
JUN
FH
MAPT
NF1
ETFB
BAAT
HTT
CSF3
ERBB2
NPPA
CASP8
SLC4A1
TTR
CD59
AUH
MAPK1
TLR4
IGFBP3
ANXA5
SELE
GOT2
CSF1
FAS
HMOX1
CAV1
NFKB1
GHRL
PTH
CYP2D6
PKM
TNFRSF11B
CALCA
SERPINC1
SP1
TIMP1
TRH
SLC37A4
MCL1
CDKN1A
MBP
HSPA5
EGF
CAMKMT
GDF15
ATM
DNTT
NOS3
CDK4
FOXO1
SHBG
PLAT
CYB5R3
GSR
CDKN2A
ACADVL
AVP
HK2
CCK
IFNA1
ACE
ELANE
KIT
SHC1
PGR
MAPK8
MDM2
POLRMT
DHFR
MME
MAPK14
BMP2
CASP9
ADRB2
DNMT1
NFKBIA
KDR
IL2RA
LPL
Gene Symbol
LDHA
LDHB
DARS2
LDHD
LDHC
POLG
MT-ND1
LDHAL6B
SURF1
PC
SCO2
LDHAL6A
TMEM70
MT-ATP6
MT-ND4
NDUFB8
EARS2
TRMU
MT-CO2
MT-ND6
MT-TL1
LIPT1
TWNK
NDUFS2
ECHS1
BCS1L
COQ8A
NDUFS4
COX15
MT-ND5
NARS2
MT-TK
COQ4
MT-CO3
SERAC1
SLC19A3
NDUFAF3
COX10
MT-TS1
ACAD9
PDSS1
COQ9
MT-TW
MT-ND2
MT-ND3
ATPAF2
NDUFAF2
MTFMT
TMEM126B
C12orf65
LIAS
NDUFAF5
NDUFS1
NDUFA1
LRPPRC
COX14
NDUFV2
MT-TV
PDSS2
COX5A
MT-TI
MRPL44
NDUFS3
NDUFV1
NDUFS8
NDUFA10
FOXRED1
TACO1
FASTKD2
NDUFAF6
PET100
MPC1
NDUFAF1
NDUFA13
COQ2
GTPBP3
IBA57
NDUFA9
AGK
NFU1
SLC16A7
YARS2
BOLA3
COA8
TIMM50
UQCRQ
NDUFA2
NDUFA12
MT-CYB
MPV17
SCO1
COX8A
COX20
TUFM
POLG2
NDUFB3
GFM2
NDUFA4
NDUFB9
MRPS34
NDUFA11
MRPS22
MT-TL2
SDHB
ADAMTS13
MT-TF
OXT
ISCU
MTO1
SDHAF1
MT-TH
RMND1
ATP5F1E
MT-TN
ETFDH
AIFM1
UQCRC2
SDHD
LIPT2
UQCC3
TIMMDC1
CHKB
DNAJC19
TRMT5
HTRA2
NDUFS6
SLC25A4
NDUFA6
SLC16A3
PUS1
LYRM7
NDUFAF4
NDUFB11
SUCLG1
FDX2
SLC25A13
DNM1L
PDP1
NUBPL
MRPS14
FBXL4
RARS2
MT-TS2
MT-TQ
GYS2
PNPLA8
SLC7A7
ISCA2
MT-TP
TARS2
PNPO
CARS2
TTC19
TXN2
AARS2
NAXE
UEVLD
TRMT10C
CYC1
TSFM
SLC25A42
HMGCL
UQCRB
SLC25A19
SYNJ1
CLPB
GLRX5
OTC
CFI
SLC2A2
ENSG00000285854
HAGH
OCRL
TANGO2
COQ7
AMPD1
MIPEP
ISCA1
LONP1
ACADM
NGLY1
PMPCB
MRPL3
HS6ST2
ATAD3A
KARS1
MT-TT
RARS1
C1R
PLEC
COA3
BTD
PCK1
CHAT
PTHLH
TPK1
HAO1
PET117
SLC16A8
SLC25A3
MICOS13
MT-TE
MRPS16
SLC25A26
ST3GAL5
CSN1S1
PRLR
PDHB
CALR
SUOX
AMPD3
AFG1L
POMGNT2
CSN2
PPA2
HADHA
S100B
UQCRFS1
PRICKLE2
COA7
MT-RNR1
MT-TA
NDUFB10
CEL
LARS1
ENO2
STAT5A
DNAH8
COQ6
SLC39A8
SIL1
VDAC1
TAZ
SLC13A3
NPY
LARS2
C1QA
SOD2
AGL
MIR34B
STAT4
ERBB4
PYGM
ETFA
SARS2
UQCC2
IRAK1
FLI1
MPL
RPS14
PNPLA2
RHAG
USB1
HELLPAR
COG8
NADK2
PFKM
CPOX
ABCB7
MRPS7
XBP1
LTF
VWF
ATP5F1A
CGA
COL4A1
POMT2
MPC2
HAGHL
ASS1
POMGNT1
POMT1
INPP5K
B3GALNT2
FKRP
FKTN
POMK
B4GAT1
LARGE1
CRPPA
RXYLT1
OXTR
HBG2
FGFR1
NAGLU
NPTX2
OPA1
H2AC18
COX4I1
MIR143
DRD2
ATRX
MIR145
SLC25A12
C3
PMS2
CASK
DGKE
IARS2
CFHR1
CFHR3
CFHR5
COX6A2
COA5
CFHR4
PLPBP
COQ8B
MIR140
MIRLET7C
MT-TM
ABCC8
GLUD1
SLC16A5
PCCB
IMMT
MT-ND4L
PMM2
LEPQTL1
CREB1
CRYAA
SFTPD
SLC6A8
MT-ATP8
C4A
CD55
TIMM17A
APOH
FCER2
SETX
BCL6
HADH
LDHAP4
MFF
EP300
LALBA
NPPB
PPM1B
PREPL
BMP6
ACADS
SDHC
TCIRG1
SDHAF2
TAOK3
ERCC8
PEX12
OPA3
MRPS27
C1QTNF9
WDTC1
ZNF93
SLC35G3
LDHAP1
FLT1
MBL2
B4GALT1
THPO
LOX
LDHBP2
CHGA
GRP
MIR210
CCL3
TNFSF13B
FOXK1
UCP3
OAS2
ZBTB7B
CRH
CD40
CGB5
GPX3
LEPR
BCL10
APTX
FXN
NAGS
NDUFA8
DDHD2
DCAF8
DDHD1
APOO
LYRM9
SULT2B1
HAO2
TNFSF10
LYRM4
FOXK2
SLC22A5
FGF2
