# Supplementary material for: Study and Experimental Validation of the Functional Components and Mechanisms of Hemerocallis citrina Baroni in the Treatment of Lactation Deficiency
Source: Foods. 2021 Aug 12;10(8):1863. doi: 10.3390/foods10081863 (PMC8391212; doi:10.3390/foods10081863)
Supplement: Supplementary file 1 [file foods-10-01863-s001.zip › Table S6 Topology analysis of compounds in í░HCE-targets-lactationí▒.xlsx]

## Sheet: Sheet1
Name	Degree	BetweennessCentrality	ClosenessCentrality
HCE61	95	0.0865041	0.486014
HCE55	52	0.0189262	0.422492
HCE25	47	0.0211195	0.416168
HCE28	42	0.0101924	0.410029
HCE32	41	0.0126029	0.408824
HCE34	40	0.00928272	0.407625
HCE69	39	0.0089301	0.406433
HCE50	38	0.00890355	0.405248
HCE3	36	0.0088988	0.402899
HCE15	36	0.0147904	0.402899
HCE51	34	0.00629688	0.400576
HCE36	34	0.0113781	0.400576
HCE49	33	0.00820984	0.399425
HCE35	32	0.0102733	0.398281
HCE43	30	0.00303405	0.379781
HCE67	28	0.00542353	0.393768
HCE52	27	0.00366846	0.392655
HCE63	25	0.00372754	0.390449
HCE41	25	0.0035068	0.390449
HCE31	25	0.0025482	0.390449
HCE26	25	0.00702922	0.390449
HCE62	24	0.00391521	0.389356
HCE56	24	0.00670565	0.389356
HCE39	24	0.00335822	0.389356
HCE37	24	0.00620264	0.388268
HCE38	22	0.00513366	0.387187
HCE30	22	0.00327883	0.387187
HCE24	22	0.0093863	0.387187
HCE20	21	0.00388807	0.386111
HCE59	20	0.00254583	0.385042
HCE48	20	0.00334201	0.385042
HCE57	20	0.00300764	0.385042
HCE18	19	0.00404593	0.383978
HCE4	19	0.00907106	0.383978
HCE29	18	0.00211555	0.38292
HCE11	17	0.00256485	0.381868
HCE23	16	0.00306161	0.380822
HCE1	16	0.00243997	0.380822
HCE16	16	0.00275914	0.380822
HCE12	16	0.00371853	0.380822
HCE66	13	0.00238711	0.377717
HCE53	13	0.00140188	0.377717
HCE19	13	0.00223379	0.377717
HCE64	12	0.00086418	0.376694
HCE58	11	0.0008614	0.375676
HCE42	10	0.00183036	0.374663
HCE21	10	0.00147399	0.374663
HCE17	8	0.00119659	0.372654
HCE13	7	0.00119097	0.371658
HCE2	6	0.00053615	0.370667
HCE7	5	0.00019937	0.369681
HCE68	5	0.00032461	0.369681
HCE27	5	0.00029186	0.369681
HCE70	4	0.0003042	0.3687
HCE54	4	0.0002442	0.3687
HCE33	3	0.00018496	0.367725
HCE14	3	0.00017182	0.367725
HCE60	2	0.00029776	0.366755
HCE22	1	4.031e-05	0.365789
HCE44	1	0.00073359	0.364829
HCE65	0	0	0.363874
HCE47	0	0	0.363874
HCE46	0	0	0.363874
HCE45	0	0	0.363874
HCE40	0	0	0.363874
HCE10	0	0	0.363874
HCE9	0	0	0.363874
HCE8	0	0	0.363874
HCE6	0	0	0.363874
HCE5	0	0	0.363874
